# Supplementary material for: Designing Functionally Substituted Pyridine-Carbohydrazides for Potent Antibacterial and Devouring Antifungal Effect on Multidrug Resistant (MDR) Strains
Source: Molecules. 2022 Dec 26;28(1):212. doi: 10.3390/molecules28010212 (PMC9822510; doi:10.3390/molecules28010212)
Supplement: Supplementary file 1 [file molecules-28-00212-s001.zip]

Archive with 1 entries (1 files):
- molecules-2059613-supplementary.pdf
